# Supplementary material for: Multiple cues produced by a robotic fish modulate aggressive behaviour in Siamese fighting fishes
Source: Sci Rep. 2017 Jul 5;7:4667. doi: 10.1038/s41598-017-04840-0 (PMC5498610; doi:10.1038/s41598-017-04840-0)
Supplement: Supplementary file 2 — Dataset 1 [file 41598_2017_4840_MOESM2_ESM.xlsx]

## Sheet: Foglio1
	FISH REPLICA																																CYLINDRICAL DUMMY
	STATIC								LEDS ON								TWISTING								TWISTING WITH LEDS ON								STATIC								LEDS ON								TWISTING
Fish ID	Exploration (s)	Fin spreading		Gill flaring		Tail beat no.	Bite no.	Whole duration (min)	Exploration (s)	Fin spreading		Gill flaring		Tail beat no.	Bite no.	Whole duration (min)	Exploration (s)	Fin spreading		Gill flaring		Tail beat no.	Bite no.	Whole duration (min)	Exploration (s)	Fin spreading		Gill flaring		Tail beat no.	Bite no.	Whole duration (min)	Exploration (s)	Fin spreading		Gill flaring		Tail beat no.	Bite no.	Whole duration (min)	Exploration (s)	Fin spreading		Gill flaring		Tail beat no.	Bite no.	Whole duration (min)	Exploration (s)
		Number	Time (s)	Number	Time (s)					Number	Time (s)	Number	Time (s)					Number	Time (s)	Number	Time (s)					Number	Time (s)	Number	Time (s)					Number	Time (s)	Number	Time (s)					Number	Time (s)	Number	Time (s)
1	67	0	0	3	36	0	0	12	5	5	280	2	15	0	0	15	65	4	110	4	96	0	0	16	67	4	426	3	41	2	1	21	19	1	19	0	0	0	0	38	127	1	19	0	0	0	0	120	79
2	59	4	132	2	42	0	0	11	62	4	124	2	16	0	0	14	68	2	95	1	20	0	0	15	29	4	367	3	55	0	0	23	16	1	5	0	0	0	0	21	65	2	12	1	2	0	0	180	97
3	72	5	343	1	12	0	0	16	16	3	231	1	14	0	0	11	15	3	183	2	30	0	0	12	127	5	252	2	43	0	0	18	22	1	9	0	0	0	0	31	75	1	15	0	0	0	0	120	165
4	67	5	162	0	0	0	0	12	16	4	380	2	63	0	0	15	5	5	198	3	33	0	0	14	99	6	667	5	115	5	0	22	85	1	75	1	5	0	0	160	122	0	0	0	0	0	0	120	22
5	72	4	78	0	0	0	0	10	45	2	158	2	38	0	1	9	29	5	1293	4	320	0	0	36	29	5	992	4	169	0	3	26	127	1	27	0	0	0	0	154	25	1	12	1	2	0	0	120	69
6	7	5	247	1	12	0	0	16	69	6	815	3	66	2	1	27	10	5	1246	3	61	0	0	26	2	4	837	3	58	0	0	22	25	1	19	1	7	0	0	44	77	1	25	1	5	0	0	120	79
7	24	3	181	0	0	0	0	12	47	5	241	1	9	0	0	14	26	3	145	2	16	0	0	12	65	4	569	3	63	0	3	23	25	0	0	0	0	0	0	25	25	1	19	0	0	0	0	44	95
8	20	3	99	1	12	0	0	14	25	4	589	2	47	2	0	20	2	4	1321	3	68	0	0	29	5	4	748	3	78	0	0	21	16	3	26	0	0	0	0	420	62	0	0	0	0	0	0	62	25
9	25	5	100	3	27	0	0	12	69	6	415	2	16	1	0	20	16	4	325	2	28	5	0	18	92	3	261	2	53	10	5	14	74	0	0	0	0	0	0	74	120	1	27	0	0	0	0	147	69
10	29	4	194	1	19	0	0	12	72	5	516	5	35	0	0	21	27	3	373	3	30	0	0	16	27	4	555	3	67	0	7	19	10	0	0	0	0	0	0	10	87	3	46	2	14	0	0	540	125
11	29	4	165	2	24	0	0	14	18	4	150	1	7	0	0	19	28	7	653	0	0	0	0	23	22	5	512	4	66	0	0	22	75	0	0	0	0	0	0	75	125	0	0	0	0	0	0	125	79
12	26	3	80	1	41	0	0	9	120	3	672	2	102	0	0	15	45	3	90	0	0	0	0	14	94	4	418	4	70	2	2	18	29	0	0	0	0	0	0	29	165	1	27	0	0	0	0	180	19
13	65	1	25	1	12	0	0	2	79	3	66	1	9	0	0	10	22	5	607	0	0	0	0	23	19	5	447	4	62	0	0	21	99	0	0	0	0	0	0	120	27	0	0	0	0	0	0	27	85
14	21	3	70	0	0	0	0	11	15	5	303	2	29	0	0	15	62	6	802	3	31	2	0	25	16	5	419	4	105	6	0	22	114	0	0	0	0	0	0	114	65	0	0	0	0	0	0	65	22
15	20	6	294	8	177	0	0	16	19	3	99	1	10	0	0	9	14	6	672	0	0	0	0	22	75	3	567	3	73	3	2	20	75	0	0	0	0	0	0	75	25	2	48	2	7	0	0	360	95
[truncated: 23 more columns]
